# Supplementary material for: The Oxidative Stress Markers’ Protective Influence of Sea Buckthorn and Grape Extracts in Atorvastatin-Treated Hyperlipidemic Rats
Source: Nutrients. 2024 Jun 19;16(12):1954. doi: 10.3390/nu16121954 (PMC11206752; doi:10.3390/nu16121954)
Supplement: Supplementary file 1 [file nutrients-16-01954-s001.zip]

Archive with 1 entries (1 files):
- nutrients-3038318-supplementary.pdf
